# Supplementary material for: Solubilization of Reactive Red 2 in the Mixed Micelles of Cetylpyridinium Chloride and TX-114
Source: Molecules. 2023 May 8;28(9):3952. doi: 10.3390/molecules28093952 (PMC10180315; doi:10.3390/molecules28093952)
Supplement: Supplementary file 1 [file molecules-28-03952-s001.zip]

Archive with 1 entries (1 files):
- molecules-2339216-supplementary.pdf
